# Supplementary material for: Anti-angiogenic therapy for advanced primary pulmonary lymphoepithelioma-like carcinoma: a retrospective multicenter study
Source: J Cancer Res Clin Oncol. 2022 Apr 4;149(3):1185–93. doi: 10.1007/s00432-022-03935-0 (PMC9984323; doi:10.1007/s00432-022-03935-0)
Supplement: Supplementary file 1 — Supplementary file1 (XLS 30 KB) [file 432_2022_3935_MOESM1_ESM.xls]

## Sheet: Sheet1
patients number	treatment(AT group=1,CT group=0)	Age	Sex(female=1,male=0)	ECOG	Smokers(yes=1,no=0)	Family history(yes=1,no=0)	TNM(IV=1,IIIB=0)	Metastases(multiple=1,signle=0)	Radiotherapy(yes=1,no=0)	platinum-based chemotherapy(yes=1,no=0)	PFS(months)	endpoint(yes=1,no=0)
1	1	59	1	1	0	0	1	1	0	0	7.3	1
2	1	70	0	1	1	0	1	1	0	1	3.7	1
3	1	57	1	0	0	0	1	1	0	1	14.9	1
4	1	50	0	0	0	0	1	1	1	1	11	1
5	1	69	1	1	0	0	1	1	0	1	12.3	1
6	1	57	0	1	1	0	1	1	0	1	7.1	1
7	1	46	0	1	1	0	1	1	1	0	12.2	1
8	1	59	0	0	0	0	1	1	1	1	14.7	1
9	1	50	1	1	0	0	1	1	0	1	20.5	0
10	1	51	0	1	1	1	1	1	0	1	7.7	1
11	1	52	0	1	1	0	1	0	0	1	12.8	0
12	1	54	0	1	0	0	1	1	0	1	2.8	1
13	1	55	0	1	1	0	1	1	0	1	4.9	1
14	1	56	0	0	1	0	1	1	0	1	7.2	1
15	1	62	1	1	0	0	1	1	0	1	1.4	1
16	1	71	1	1	0	0	1	1	0	1	5.9	1
17	1	73	1	1	0	0	1	1	0	0	4.6	1
18	1	41	1	1	0	0	1	1	0	1	8.1	0
19	1	49	1	0	0	0	0	0	1	1	12.4	1
20	1	56	1	1	0	0	1	0	0	1	9.3	1
21	1	47	1	1	0	0	1	1	0	1	4.1	1
22	1	70	0	1	1	1	1	0	0	0	13.4	1
23	1	42	1	0	0	0	1	1	0	0	14.4	0
24	1	65	1	0	0	0	1	1	0	0	11.2	1
25	1	48	0	0	0	0	1	0	0	1	5.1	1
26	1	63	1	1	0	1	1	1	0	0	4	1
27	1	50	0	0	1	0	1	1	1	0	23.6	1
28	1	43	1	1	0	0	1	1	0	1	6.1	0
29	1	61	1	0	0	0	1	1	0	1	23.7	1
30	1	31	0	0	0	0	0	0	1	0	19.5	0
31	1	47	0	0	1	0	0	0	0	1	16.4	1
32	0	57	1	0	0	1	1	1	0	1	2.8	1
33	0	58	1	1	0	0	1	1	0	1	1.7	1
34	0	42	0	0	0	1	1	1	0	1	3.6	1
35	0	54	0	0	1	1	1	1	0	1	7.2	1
36	0	56	1	1	0	0	1	1	0	1	6.2	1
37	0	51	1	0	0	0	1	0	1	1	6	1
38	0	51	1	1	0	0	1	1	0	1	6.2	1
39	0	63	1	1	0	0	1	0	0	1	7.1	1
40	0	48	0	1	1	0	1	1	1	1	1.8	1
41	0	51	0	1	1	0	1	1	0	1	1.4	1
42	0	54	0	1	1	0	1	0	0	1	8.8	1
43	0	85	0	1	1	1	1	1	0	1	8.5	1
44	0	56	1	1	0	0	1	0	0	1	1.7	1
45	0	52	1	1	0	0	1	1	0	1	2.9	1
46	0	54	1	0	0	0	1	1	0	1	3.8	1
47	0	32	0	0	0	0	0	1	1	1	13	1
48	0	64	1	1	0	1	0	1	0	1	7.7	1
49	0	62	1	1	0	0	0	0	0	0	4.1	1
50	0	55	0	0	1	0	0	1	0	1	2.4	1
51	0	48	1	0	0	0	0	0	1	1	20.4	1
52	0	52	1	0	0	0	1	0	1	1	3.7	1
53	0	69	1	0	0	0	1	0	0	1	12.9	1
54	0	66	1	1	0	0	0	0	0	1	16.9	1
55	0	76	0	1	0	0	1	1	0	0	12.2	1
56	0	41	1	1	0	1	0	1	1	1	8.2	1
57	0	40	0	1	0	0	1	1	1	1	11.6	1
58	0	31	1	0	0	0	1	1	1	1	8.3	1
59	0	59	0	1	1	0	1	0	1	0	10.4	1
60	0	41	1	1	0	0	1	1	0	1	9.2	1
61	0	47	1	1	0	0	1	1	0	1	18.3	1
62	0	56	1	1	0	0	1	0	0	1	4.8	1
63	0	65	1	1	0	0	1	1	0	1	8.3	1
64	0	43	1	1	0	0	1	1	0	1	9.2	1
65	0	70	0	1	1	1	1	0	0	1	6	1
univariate analysis P value
	0.008	0.129	0.996	0.03	0.628	0.078	0.155	0.396	0.154	0.165
multivariate analysis
Comprehensive test of the model coefficients
likelihood value(-2 log)	Overall (score)			Change from the previous step			Change from the previous block
	chi-square	df	Sig.	chi-square	df	Sig.	chi-square	df	Sig.
374.025	14.721	7	0.04	15.315	7	0.032	15.315	7	0.032
Variables in the equation
	B	SE	Wald	df	Sig.	Exp(B)	95.0% CI for Exp(B)
							lower part	upper part
Treatment	0.659	0.303	4.74	1	0.029	1.934	1.068	3.501
Age	0.005	0.013	0.145	1	0.704	1.005	0.979	1.032
ECOG	-0.278	0.323	0.744	1	0.388	0.757	0.402	1.425
Family history	-0.502	0.395	1.619	1	0.203	0.605	0.279	1.312
TNM	-0.66	0.406	2.648	1	0.104	0.517	0.233	1.145
Radiotherapy	-0.008	0.403	0	1	0.984	0.992	0.45	2.184
Platinum chemotherapy	-0.376	0.392	0.919	1	0.338	0.686	0.318	1.481
